# Supplementary material for: Experiences and perceptions of respectful maternity care among mothers during childbirth in health facilities of Eastern province of Rwanda: An appreciative inquiry
Source: PLoS One. 2025 Jan 17;20(1):e0315541. doi: 10.1371/journal.pone.0315541 (PMC11741570; doi:10.1371/journal.pone.0315541)
Supplement: S1 File — (XLSX) [file pone.0315541.s001.xlsx]

## Sheet: Sheet2
	A :Experiences	B : Care appreciated by mothers	C : Care mothers were happy with	D : Care appreciated mostly by mothers	E : Drivers of respected care	F : Reasons to like care received	G : Treatment made mothers feel respected	K : Effective and efficient care	L : Positive experience with HCP	M : Autonomy in care given	N : Birth companion	O : Choice and preferences respected	P : Dignified care	Q : Equitable care	R : Free from harm and ill treatment	S : Comfort and empathy	T : Pain killer	U : Information provided	V : Breastfeeding	W : Feeding during labour	X : Labour process	Y : Newborn care	Z : Privacy and confidentialy respected	AA : Received highest level health care	AB : Positive experience with health facility	AD : Perceptions of RMC	AE : Care could make mothers feel good	AF : Expectations	AH : Perceptions of being respected	AI : The meaning of RMC	AK : Recommendations to sustain and to promote RMC	AL : Mother'sResponsibility	AM : Strategies to provide RMC	AN : Suggested actions to increase RMC best practices	AO : Wishes to attain best RMC practices
1 : Participant 1	they admitted me, asked me where I came from, examined me, and did even the echography. the thing that I liked more than anything else was when they admitted me and the time of the surgery; they were willing to take me to the operation room so that the baby would not die in my womb. The doctors never failed me, I saw that they treated me well after an operation, with a baby in hand, they talked t…	negative	some pray for me, help me and those who love me and I love them back. you see when I go to the hospital, and the way they perform physical examination I see it as a good thing; the way they ask me and the way they respond to me, I see that they did all they could do, I think it is good too. I feel very satisfied		indeed, when a person loves God, he feels that everyone belongs to God, even he loves a baby or a poor person because when a person loves God, he also loves his people.	so they did it without anyone saying bad things to me, and I don't like someone who says bad things to me. something I think that could be the cause.. if it is education if it is training given to health care provider. some face problems but I didn't face problems due to the way I was welcomed, and the way they helped me	the way they took care of me, they gave me medicine or even in preparing it, they were talking to me in a polite way. so after all the things that happened to me in labor or at admission. I saw that they respected me, and I can’t blame them they did all they could do.		they admitted me, asked me where I came from, examined me, and did even the echography. the thing that I liked more than anything else was when they admitted me and the time of the surgery; they were willing to take me to the operation room so that the baby would not die in my womb. The doctors never failed me, I saw that they treated me well																	when I left home I was thinking that I would be welcomed by healthcare providers, I thought that I will have a vaginal birth and I would see a healthy baby. so finally arrived here, healthcare providers cared for me and assisted me in giving birth as they can. I realized that they did what they could to help me deliver the way I gave birth because it was so difficult. I left home not knowing that…	the thing that could make me happy is to be treated by a doctor who doesn't insult me ​​or treat me badly, I think that the thing that makes me happy is to deliver a healthy baby.			I understand that respecting a mother is that the healthcare provider treats her well without scolding her or dismissing her or saying bad things about her. and educate her on how to behave in labor Respectful maternity care is like ensuring privacy, just not exposing the mother where everyone is passing by; and can see how you are dressing or undressing her. Just respect them like she is undergo…			I think there should be discussions or meetings with health care providers and expectant mothers because we go for check-ups, we go to different services, and they give us advice, and we obey them.	Any service without anyone who mistreats me, is enough for me. It makes me grateful for the hospital, doctors, and midwives we meet there. talking to the mother well, even though she is in pain. I believe that is the best and the best things are always the best. I think that every person in his time, whether she is a mother or a doctor, should be characterized by courtesy and respect, mostly by l…	Nothing else. So when everything there is God there, love and respect, and you do what you love, I understand that everything is possible because God is the first thing before everything else
2 : Participant 10		They took care of me and helped me They took care of me	My favorite thing is that I got a healthy baby	They care about me and coated me, they didn't show my nakedness in public.	they quickly took care of me so the baby couldn’t die with me. And take care of both of us.			they noticed that problem and immediately decided to perform a c-section. there was little fluid, so they decided to operate me. A healthcare provider treats me well and doesn't insult me, especially as I deliver at a young age.	They took care of me and helped me They were respectful and treated me on time they taught me is what not to eat. The doctor called me and told me that you do not have anything to put in your stomach before the hours given to you, then he called me again and said that it is time to drink tea, and he told me what I should not eat because I am operated				They were respectful and treated me on time					they taught me is what not to eat. The doctor called me and told me that you do not have anything to put in your stomach before the hours given to you, then he called me again and said that it is time to drink tea, and he told me what I should not eat because I am operated		The doctor called me and told me that you do not have anything to put in your stomach before the hours given to you, then he called me again and said that it is time to drink tea, and he told me what I should not eat because I am operated they taught me is what not to eat.					They took care of me and helped me	What I was thinking was that I came without contractions and I was thinking of an immediate c-section. Another thing I wanted was that they gave me medicine regardless that we were running out of money. What I wanted was to see a baby, and now I have found him I understand respecting mother is that health care providers go to the critically ill first and then others. They give her medicine and th…	What can be done for me to feel and I really feel cared for when I come to give birth, i's caring for me and sympathizing with me : In labor, they would come and check my labor progress. would feel good if health care provider also take care of me and talk to me, without being rude to me assist me with empathy without talking to me too much so that I will experience a short breath.	What I was thinking was that I came without contractions and I was thinking of an immediate c-section. Another thing I wanted was that they gave me medicine regardless that we were running out of money. What I wanted was to see a baby, and now I have found him		I understand respecting mother is that health care providers go to the critically ill first and then others. They give her medicine and then follow the other person.				Health care providers would visit us and see how we are doing before and in giving birth. We shall respect each other. They shall respect each other so that behavior continues	Health care providers would visit us and see how we are doing before and in giving birth.
3 : Participant 11	the thing that I liked more than anything else was when they admitted me and the time of the surgery; they were willing to take me to the operation room so that the baby would not die in my womb.	because the healthcare provider was comforting me and telling me to be patient even though they threatened me that I would give birth to a dead child, he told me that I would give birth to a healthy child.	Something that made me happy, they brought me a baby and it was obvious that he would die They brought me a healthy baby. I was happy with the treatment I received	what they did for me that makes me happy is that they helped me until the last minute when the baby was born.		I think the reason for respecting me is being educated and because the Rwandan culture forbids exposure but instead respects each other.	I was not insulted. When I was giving birth, I was the one who was rude to them and they told me to be patient and that you are giving birth very soon.	I used to ask them questions and they answered me without being rude to me. All the services I needed were done without any problems. they helped me by giving me contraction stimulants to help me give birth faster so that the baby couldn’t die in the passage, and they told me to push in contraction. No violence happened. What they did to me was to comfort me by telling me how is the progress of l…	I felt respected as they put me on the bed and put on curtains, so am only seen by a healthcare provider, and even those who are close to me did not see me as I was covered by curtains. Another thing is that in delivery she covered me with clothes on the abdomen to maintain privacy. They explained everything to me. They did assessment and told me that you are now at six, lie on the left side to s…		The birth companion was not allowed. You are only allowed to be with the healthcare provider or if you are in the waiting room,							They explained everything to me. They did assessment and told me that you are now at six, lie on the left side to speed it up. They advised me on birth spacing, and I feel there is no problem because my child was two years old. I was in family planning and get pregnant on birth control pills but now I’ve changed to Jadelle, I hope It will not happen again. Raising unspaced children is not easy. T…			They explained everything to me. They did assessment and told me that you are now at six, lie on the left side to speed it up. They explained everything to me. They did assessment and told me that you are now at six, lie on the left side to speed it up. They explained everything to me. They did assessment and told me that you are now at six, lie on the left side to speed it up. They explained eve…		I felt respected as they put me on the bed and put on curtains, so am only seen by a healthcare provider, and even those who are close to me did not see me as I was covered by curtains. Another thing is that in delivery she covered me with clothes on the abdomen to maintain privacy. In delivery, I was only seen by one healthcare provider as it was respected, who was on the other side didn’t see m…		They were telling me well. What I wanted was what they told me. They’ve never insulted me.	I was thinking that they were going to help me in everything without difficulty, but most of the things I did myself. For example, with my first child, there would hold my hand and push me on the abdomen, and others held my back, but with this one, I did it and it felt good and it didn't bother me because I already knew. I thought they would give me painkillers when I gave birth, but they didn't …	The other thing that may make me happy, is to help me give birth to a healthy baby, there are sometimes they help me and give birth to a baby with a problem. But if they assist you to deliver a healthy baby that is also great.	I was thinking that they were going to help me in everything without difficulty, but most of the things I did myself. For example, with my first child, there would hold my hand and push me on the abdomen, and others held my back, but with this one, I did it and it felt good and it didn't bother me because I already knew. I thought they would give me painkillers when I gave birth, but they didn't …	It's by treating me well, telling me well without being rude to me that I can deliver well.	I think respecting a mother during a labour, that health care providers should put up curtains and treat her only by healthcare providers, cleaning workers, birth companion, and others who couldn’t come and see her. Respecting a mother is to ask her what she needs and treat her in privacy, and if she is an HIV positif, don't share her among yourself asking her many words; and only be known by who…	I think they should increase the number of healthcare providers, and waiting rooms so that mothers wouldn’t suffer at the hospital or even die there What I see is that healthcare providers are educated. in schools, they should learn respecting mothers and incorporate Rwandan culture What I would like to add is that doctors and therapists should re-evaluate themselves and tell the clients clearly …			Another thing is that doctors should take care of patients as if it is their responsibility, not because it is their job, but because it is their responsibility.
4 : Participant 12		They did a lot for me. They received me well, they did all the best and gave me a healthy baby because they united with God, as human being i could not do it myself !. I found a good mother who comforted me. Wherever I go, I will say that the mother I found here, helped me well and took care of me in every possible way. They did a lot for me.	You know how the midwive comforted me and tell me that "'all the tears you cried, I want to wipe them away". now I am satisfied, I don't know how I can say it but it made me very happy I really liked the service provided to me because they gave me a healthy baby	I arrived at here and received me and provided me with all the proper maternall services. They respected me, how they respected me! Do you imagine taking you to a place where there are not many people and many doctors !. Doctors are not ordinary people like us they examined me and kept following me up. Arriving here, they welcomed me with a kindness and the mother who admitted me comforted me by …	What made them pay so much attention to me is that they saw that I was very worried, others were giving birth well or by c-section. I was thinking that others are giving birth but my labor is not progressing, am I going to lose my baby againg and they kept an eye on me. They used to say that the uterus was still flesh and they thought that it may rupture, but God had mercy on me! When we give bir…		It's fantastic. Now let me tell you , someone taking in a you privacy room and provide you with proper you services !.I was really satisfied !	As soon as I got there, they treated me very well. When I got there, I met a very nice mother. When I arrived, she asked me how many times you gave birth, and I said, "It's the second time." I am asking all of this because you baby dies in june and you become pregnant before time that's why I am caring about you so much. So wherever I was sitting she followed me and said, "You are not allowed to …	It was really great. The doctor was telling me to relax, don't worry, there is no other reason I am telling you that I want to give you a healthy baby because I saw that he is still alive in the womb And after the doctors kept coming telling me to take in food; that I eat and drink as much as I can. I don't know how i can describe that compassion I received here, it’s too much. After operation th…	Yes, because before I went for operation, I even signed consent		And after the doctors kept coming telling me to take in food; that I eat and drink as much as I can.	They talked kindly and comforted me.		I don't know how i can describe that compassion I received here, it’s too much. After operation they start giving me perfusion and giving me pills, for reducing pain you know what they gave for an operated person. before operationthey first injected me with serum and injected me with anesthesia in my back, and then they did all the necessary services for me and they operated on me.			They never told me information on breastfeeding, they just brought the baby and then I breastfeed her					They never expose us in public , they hide us because there were only pregnant women in labour ward and the only people who touched us were healthcare providers.	It was really great. The doctor was telling me to relax, don't worry, there is no other reason I am telling you that I want to give you a healthy baby because I saw that he is still alive in the womb They just showed me her and told me she is a girl.Asked them that she is not crying and ensured me that she is healthy. When I heard her cry, I give thanks to God.		It's that they would give me a healthy baby. To respect a mother is to hide her from public view where everyone will not come to see her how she is behaving, just ensure her privacy. To respect a mother is to value her. It is to keep her in privacy and give her a healthy baby like the others. To respect a mother is to value her.		It's that they would give me a healthy baby.		To respect a mother is to hide her from public view where everyone will not come to see her how she is behaving, just ensure her privacy. To respect a mother is to value her. It is to keep her in privacy and give her a healthy baby like the others.	health care providers should continue to study and be wise One thing I would add is that doctors who are kind like the one I met the other day should increase be in numbers.		They may increase the number of kind people like this doctor, because since I arrived at the hospital, I found all kind.	To increase the number of good-hearted health care providers, mothers could also give birth to children who will study and will become future doctors, then we gain others health care providers who have a good heart like this doctors shoul be kind. you can’t be a doctor without a good heart like the one I found the other day I gave birth	To increase the number of good-hearted health care providers, mothers could also give birth to children who will study and will become future doctors, then we gain others health care providers who have a good heart like this doctors shoul be kind. you can’t be a doctor without a good heart like the one I found the other day I gave birth
5 : Participant 13	The doctors never failed me, I saw that they treated me well	when I got here they immediately gave me a pill to stimulate contractions which I think is good I thought that if there were no contractions they would operate on me and nothing else I appreciated the help I received	the other thing I'm happy about is that they gave me a contraction pill The thing that made me happy was that I had weak contractions all day and they gave me a pill to boost them and I. got strong contractions. They did also an ultrasound and told me that the baby is in a good position and I will give birth without any problem.		I think maybe it was because I was pregnant, maybe I thought that when someone is pregnant and giving birth they respect her. Another thing I would think is that I am a human being and a human being should be looked at and treated with respect. I think that anyone who is sick or pregnant should be helped and cared her.	It's because they told me that the baby is healthy and I'm giving birth well.	The best thing that happened to me was that I was taken care of from labor to birth	Until I gave birth because I didn’t have strong contractions, they first gave me pills to increase my contractions and were following me up every time until I gave birth, and even after I gave birth, they continued to monitor me. They took me to the delivery room and told me to push the baby. When the baby comes, he told me that he is a boy and perform skin to skin and then called my birth compan…	They showed me much empathy. They cared about me so much that every time they examine me and the baby They just called me and told me that we are going to do this for you, that we are going to examine you Doctor always requested me Would you come for a check-up to see your labor progress? would you come for ultrasound to check if the baby is still alive, and I said yes They taught me that a woman…	They just called me and told me that we are going to do this for you, that we are going to examine you Doctor always requested me Would you come for a check-up to see your labor progress? would you come for ultrasound to check if the baby is still alive, and I said yes	They allowed my birth companion to come and see how I was because I didn't have any contractions, he always came to see if I got it. They invited my birth companion to come and see if there was anything else that necessitate her support I don't know, but maybe the reason why my birth companion was taken out is that there were many people in labor when I got contractions; I didn't want to stay wit…		They used to say good things to me, without rudeness.		They showed me much empathy. They cared about me so much that every time they examine me and the baby			They taught me that a woman in labor should not behave badly, that she should lie on her left side, that she should not keep changing position because it would make the baby transverse b and they would operate on you while you would give birth safely					In a room, was me and a nurse, no one else comes to me. They never exposed me in public for anyone else to see or hear me.			I thought I was going to have a normal delivery but when I remembered that I didn't have contractions and think they are going to operate on me. Taking care of mother and continuing to monitor her, when she doesn’t have contractions; supporting a mother after birth cared for both her and her baby; that could make me happy. it is necessary to be rude to a woman if she doesn't follow the guidelines…	Taking care of mother and continuing to monitor her, when she doesn’t have contractions; supporting her after birth cared for both her and her baby; that could make me happy. The thing they do for me in labor and make me feel happy is perform echography and see how the baby is and tell me that you are giving birth well. The thing that I feel they should do is that when a person gives birth, they …	I thought I was going to have a normal delivery but when I remembered that I didn't have contractions and think they are going to operate on me. it is necessary to be rude to you because you are not following the guidelines.			What can be done is that they continue to encourage people and they will continue to respond to those who call them and continue to take care of them without problems so that the culture will last They should evaluate themselves and see if what they are doing is right. The other thing is that the mothers also should behave well towards the doctors who take care of them			The work that needs to be done is to take care of the person if she says that “ doctor, the baby is coming, and take her to the place to check if it is real.
6 : Participant 14		they treated me well and did not harm me. I enjoyed the services I received. I am happy because they took care of me Every doctor came to check on me to see how I was doing. they treated me well and did not harm me. I enjoyed the services I received. I am happy because they took care of me Every doctor came to check on me to see how I was doing. they treated me well and did not harm me. I enjoyed…			what made them pay attention to me is that I came with much pain and they paid attention to me what made them pay attention to me is that I came with much pain and they paid attention to me	I was really happy because they were doing things for me on time		they assessed me properly, they took good care of me. they assessed me properly, they took good care of me. they assessed me properly, they took good care of me. they assessed me properly, they took good care of me. they assessed me properly, they took good care of me. they assessed me properly, they took good care of me.	they didn’t mistreat me in giving birth I push the baby, after giving birth and they thanked me for pushing him well. My privacy was respected. They were telling me in secret. They didn't let my birt companion to enter into labour ward. they were teaching me how to behave. like eating and drinking. They didn't restrain me anything they didn’t mistreat me in giving birth I push the baby, after giv…		They didn't let my birt companion to enter into labour ward.	like eating and drinking. They didn't restrain me anything	I push the baby, after giving birth and they thanked me for pushing him well.		they didn’t mistreat me in giving birth			they were teaching me how to behave.					My privacy was respected. They were telling me in secret. My privacy was respected. They were telling me in secret. My privacy was respected. They were telling me in secret. My privacy was respected. They were telling me in secret. My privacy was respected. They were telling me in secret. My privacy was respected. They were telling me in secret.		they gave me medicine on time, and they monitored me well. they gave me medicine on time. they gave me medicine on time, and they monitored me well. they gave me medicine on time. they gave me medicine on time, and they monitored me well. they gave me medicine on time. they gave me medicine on time, and they monitored me well. they gave me medicine on time. they gave me medicine on time, and they…	It's like examining me with respect. The doctor welcomes you right, examines you, and talks to you. like examining me carefully and don't mistreat me It's like examining me with respect. The doctor welcomes you right, examines you, and talks to you. like examining me carefully and don't mistreat me It's like examining me with respect. The doctor welcomes you right, examines you, and talks to you.…	like examining me carefully and don't mistreat me like examining me carefully and don't mistreat me like examining me carefully and don't mistreat me like examining me carefully and don't mistreat me like examining me carefully and don't mistreat me			It's like examining me with respect. The doctor welcomes you right, examines you, and talks to you. It's like examining me with respect. The doctor welcomes you right, examines you, and talks to you. It's like examining me with respect. The doctor welcomes you right, examines you, and talks to you. It's like examining me with respect. The doctor welcomes you right, examines you, and talks to you.…	they should increase the treating rooms. They should increase the number of doctors. sellers of food should reduce prices, they charge us a lot. The hospital should negotiate with the canteen to reduce the prices. they should increase the treating rooms. They should increase the number of doctors. sellers of food should reduce prices, they charge us a lot. The hospital should negotiate with the c…			Doctors could take care of mothers and treat them well. My wish is that they take care of mothers and patients. Health care providers should take care of them and treat them well and do not disturb them, I think that is my wish. Doctors could take care of mothers and treat them well. My wish is that they take care of mothers and patients. Health care providers should take care of them and treat t…	Doctors could take care of mothers and treat them well. My wish is that they take care of mothers and patients. Health care providers should take care of them and treat them well and do not disturb them, I think that is my wish. Doctors could take care of mothers and treat them well. My wish is that they take care of mothers and patients. Health care providers should take care of them and treat t…
7 : Participant 15	after an operation, with a baby in hand, they talked to me to make sure I am awake, and when they finally finished, they kept showing me the baby and took care of him and. and even anesthesia didn’t affect my brain because they cared for me well and talked to me.	I was weak and the baby was delayed health care provider come to assist me in pushing the baby and the child came out quickly, but they received me well, they didn't get angry and the doctor was talking to me without any problems. they didn't do anything bad for me. I was satisfied with everything. I fell that they care about me a lot. I was happy with it since then, I haven't had any problems.	everything made me happy that he didn't tell me to go back and in giving birth there were three of us, he worked for us from one to the other		The doctor was doing it with kindness, she wanted me to give birth quickly, maybe the child would not have a problem in the womb. Because the way I used to come for abortions before this time was different, that's why I felt that they received me well.	I felt very happy because sometimes you come to a person for a service and he doesn't do it for you as it should be, but as he immediately received me and did it with kindness, that's why I think I am happy because he was kind I felt respected because I saw how they were treating me was more than I deserve.		I saw that no one was really angry because even the one who took me there was kind, even though upon return the one we met there took a step and left us, but the one who took me there didn't leave me and waited for me.	In everything they did to me, nothing hurt me I could see that they were treating us very compassionately they explained to us everything they did for me. He explained to me that performing skin-to-skin immediately after delivery is very important, he did it and then told a cleaner to bring clothes and then keep her in the bed where they were caring for us, there were curtains, one patient was li…						In everything they did to me, nothing hurt me I could see that they were treating us very compassionately			they explained to us everything they did for me. He explained to me that performing skin-to-skin immediately after delivery is very important, he did it and then told a cleaner to bring clothes and then keep her in the bed they told us that when you have a baby when you are going to breastfeed him, especially at home, you should clean first with water and soap, and wash your hand before breastfee…					where they were caring for us, there were curtains, one patient was like here, another one there, so even the one who comes from outside can't see the one they are caring for or I, who is lying here, can't see the other one.			I felt that due to the way I was in pain, I felt that it was hard and I felt that they would help me quickly to give birth soon, but whatever they did, they were quick and there were no problems. what they do to make you feel happy is the help they give you it was a good way for that person to treat you and talk to you without being rude	what they do to make you feel happy is the help they give you	I felt that due to the way I was in pain, I felt that it was hard and I felt that they would help me quickly to give birth soon, but whatever they did, they were quick and there were no problems.	it was a good way for that person to treat you and talk to you without being rude					if they are going to check that the child is alive, they should tell us first. They keep doing what they did to me and it would never change I think doctors leaders would come to their colleagues and perhaps thank them like today and tell them that maybe all mothers who gave birth in this certain time are happy and I think it will motivate them to continue doing well. when their matron appreciate…	if they are going to check that the child is alive, they should tell us first. They keep doing what they did to me and it would never change
8 : Participant 16		The things that I appreciate are that they did all the best services for me, they treated me well and spoke to me well, and delivered me well. they gave me all the services and talked to me, as much as possible, that’s all all they did to me made me happy					What showed me that they respected me was the way they were talking to me, comforting me without any insult when he was repairing my episiotomy and I asked her, how long it will take, and he told me to be patient, we had a good talk.	Another thing is that every doctor who came to see me, I would scream for him and he helped me. I wanted to have a good birth and I got it, and the service I received was good without any problems.	The first thing I liked was how well they treated me, they didn't say bad things to me. I saw that they treated me like others, just cared for me like others, those of respect were like other ones. They respected me. they helped me and cared for me like others, I saw no problem as they were speaking with me without a problem I was not beaten as they told me they go to examine you without my conse…	they go to examine you without your consent I felt that they should perform it, it's just their responsibility.		when I gave birth, they allowed me to drink they brought me porridge.	The first thing I liked was how well they treated me, they didn't say bad things to me. They respected me. I didn’t have any problem with the doctor who cared me. I liked how they talked to me.	I saw that they treated me like others, just cared for me like others, those of respect were like other ones. they helped me and cared for me like others, I saw no problem as they were speaking with me without a problem	I was not beaten as they told me I was given help, the doctor came as I had been in pain , the doctor came and I said that I was feeling pain. He gave me tablets, I was grateful for them. they inject ed me anasthesia. There is a time I felt pain when they were suturing me and telling them that I am feeling pain and told me to hold on and give me another.								they were doing it in privacy, if he was going to examine me, he closed the door and no one else came in, except the other doctors.			I have been told that some are beaten, I thank God they didn't beat me. : I found it different, I don’t know what it is I’ve met a kind doctor. all of those who told me that they would beat me didn’t. I wanted them to care for me without any problems. And indeed they did. I was thinking that I get here and give birth without insulting me, they don't hit me as I’ve been told. And the fact that I a…		I have been told that some are beaten, I thank God they didn't beat me. : I found it different, I don’t know what it is I’ve met a kind doctor. all of those who told me that they would beat me didn’t. I wanted them to care for me without any problems. And indeed they did. I was thinking that I get here and give birth without insulting me, they don't hit me as I’ve been told. And the fact that I a…	When a mother is respected, she become the ambassador to others.	It is just treating her well they took care of her and feel respected Talking to her kindly, comforting her, that's how I feel.	doctors should be advised on the culture of kindness. service providers, they should give them advice since all healthcare providers are not the same, there is one you meet and enjoy his services due to the way he was kind to you and the one you wouldn’t because he is rude, so they should be advised to become better		What I think is that if you give good service to a mother, she goes out preaching how good she has been treated and others will know that your hospital provides good services and would all wish to seek services at this hospital. The head of the hospital would be the right person when they are having a meeting , maybe the director of the hospital can give them advice, tell them, and teach them wha…	if they agree on something, the doctor would probably tell you before they perform a certain task and consult you. Just they explain to you everything they are doing, not just come and do something you don't know. On taking your blood, they tell you what they are going to use it cooperation betweeen mothers and health care providers can be improved by mutual understanding, the doctor should first…	if they agree on something, the doctor would probably tell you before they perform a certain task and consult you. Just they explain to you everything they are doing, not just come and do something you don't know. On taking your blood, they tell you what they are going to use it
9 : Participant 17	they took me to a quiet place to rest. I thank them for that and for each one who would do good for me I blessed him	The nurse even told two other nurses to hold me because she saw that I had no strength. they tried their best to help me give birth since the baby was so tired they immediately put her in the incubator I would reward them. I felt very happy they respected me and I respected them too	In healthcare providers, there was a girl who told me “ mama, push, be patient, be patient darling, push; the contraction is in, and I felt happy”. do think a person would tell you that in hate? I was very happy because I left the health center depressed, but I arrived here and was encouraged by smart healthcare providers here, I was impressed; I couldn’t think about the sadness at the health cen…	the thing that pleased me the most was that the nurse who took me from the health center did not ignore me or say bad things to me and the other she called to come and help her, they didn’t say anything bad	What makes services providers to give me the good care it's love. It is the love of healthcare providers. because they would not have done anything, it was love or compassion that they had or that they cared about their duty or maybe that I had met doctors who knew what they wanted to do or who value their work or even respect that is what I think. love, compassion, and value. That's what I think…	she helped me because no one can do it without love or compassion for you and I felt happy because if they didn't come to help, the life of my child and mine would be in danger. the reason is different is that for all healthcare providers who took care of me, none was busy on his phone, and none was busy in his room. I saw here a lot of difference from my previous delivery at health center and I …		they delivered me while talking to me, comforting me, when contractions appear, telling me “push to help you” they treated me very well, I didn't have any problems because they treated me well, because they comforted me and I forget all the bad times at the health center, even what I was thinking from the health center got away as I found them, great nurses. the one who was caring for the baby ke…	What should you reward someone who has helped you to this extent? You won't see anything to reward him, but listen, only God of heaven will reward him, and see how they give, how they want to work, and he is the only one who will reward them, otherwise ahh! Otherwise, you won't get anything to reward them. when they come to suture me because the baby has destroyed me, they did it well; dressed me…			they didn’t stop me from eating They didn’t deny me anything, because I told them after delivery when they were still holding the baby in radiant warmer, I told them that I want to eat and said “we are going to tell your companion to give it to you right now, even the clothes I dress is this one, I left there in this dress”.	I felt respected for all that they had done for me		when they come to suture me because the baby has destroyed me, they did it well; dressed me well and took me to the room where I had to sleep, and they showed me the bed. when the person dressed you and did all these services for you			when I went to breastfeed my newborn that’s when a nurse brought a baby, showing me how to regulate the flow of breastmilk, and I found it helpful.					I can say, none have seen me apart from those who cared for me. You can understand how they ensured my privacy.	What should you reward someone who has helped you to this extent? You won't see anything to reward someone who has helped you to this extent, but listen, only God of heaven will reward him, and see how they give, how they want to work, and he is the only one who will reward them, otherwise ahh! Otherwise, you won't get anything to reward them.	the doctor kept telling me “ be patient, we are helping you, I am seeing the baby	In respect, you see when someone does not expose you to someone, that’s respect if you arrive at the hospital and you are cared for you feel hapiness and you feel respected. When a service provider comforts you by saying, sorry mom, sorry Darling, with a smiling face, that is good when you are in the room you are in a private place, you are private if there is a door, they put on a curtain or clo…			if you arrive at the hospital and you are cared for you feel hapiness and you feel respected. When a service provider comforts you by saying, sorry mom, sorry Darling, with a smiling face, that is good when you are in the room you are in a private place, you are private if there is a door, they put on a curtain or close it, and you feel that you are alone with a healthcare provider and you feel y…	In respect, you see when someone does not expose you to someone, that’s respect	One thing that can be done, I heard that they have regular meetings and training, they should encourage them to love their work. They should encourage them to understand the human being wherever he is, no matter what a person is, whatever support he shall need, health care providers should provide the needed care to the mothers. They shouldn't don’t ignore them or show them that they are superior…	As mothers, we should know that healthcare providers also have a lot of responsibility if they tell you to behave like this and you behave differently; told you you do this and you do that, sometimes they stop you from sleeping on your left side, you end up sleeping on that side, as a mother you are increasing your risks, even though for mothers we don’t get training but there are things we could…		the thing that should be done is that all doctors value the work they do because if someone seeks you, they want you to be treated well because they are suffering, so all doctors should value their work. if the mother does not have like a baby diapers, as a healthcare provider, you should orient her where to get them, she pays to bring it, but don't start scolding her and saying bad things to her…	if the mother does not have like a baby diapers, as a healthcare provider, you should orient her where to get them, she pays to bring it, but don't start scolding her and saying bad things to her. I told you that in a place like a room, maybe like a door, if there is a door, they close it or if there is a curtain, they put it properly, just like I did, anyone passing doesn’t see you. How do you f…
10 : Participant 18			the thing I liked was that they brought the baby alive and I am going home holding him The thing that makes me happy is that they cared for me and delivered me a healthy baby, another thing is if you seek help you get help, you feel better than anything else, that's what made me happy they cared for me to get a healthy baby and every mother get happy in holding a baby. I feel I can’t wish for any…	The thing I liked the most was when I arrived, I called the doctor and he answered me that he will leave when I gave birth, even though I was tired but he told me to be patient, that's what I'm happy about. I left home asking God for forgiveness so that none could see me in labor God helped me, even though I screamed during birth but I am grateful they cared for me.	because of the way they cared for me if It is because it was the first time, I feel satisfied.	It’s because I was suffering and they cared for me as a mother. what made them treat me like that is that currently, everything is improving, in the past, they were giving birth in more miserable situation than we are.	In brief, they are respecting us! I can’t wish anything more	there were two healthcare providers, and they all cared for me They took good care of me when I gave birth, I am grateful, and they helped me by giving me a healthy baby and they helped me by giving me medicine that gave me the strength to push that baby to live. I feel that this is what has been done to me in my life. After I gave birth, the doctors called my companion, took the baby and they ke…	I'm thankful that no cleaners were standing there, only doctors. These cleaners clean after you have given birth, none saw you. They respected me The way they spoke to me, they didn't insult me, they treated me well as a human being, yes, they welcomed me very well The other thing that showed me that they respect me, is that I was not overseen by anyone. There are big curtains. Even the one who b…	Well, when we are there, there is no need for permission, because, the doctors do what they were taught, or they were appointed. It is what they say “You can not dispute with the one who is burying you.” Whatever they do, you feel it’s right. The permission they sought is that they told me that they are going to stitch me, and I asked them, you are going to do it again while it was done for the f…	when you are with the doctor you accept that since he is the one to take care of you, you can’t say I need my birth companion because the birth companion can’t help you with anything only seeing you. So if you are lucky and give birth, she brings clothes. If the birth companion was my husband, I would like him to come in and see how I am. I was accompanied by my mom, not my husband.	They didn’t restrict me eating and drinking , they can’t stop you from anything unless these unusual things of wearing diapers before delivery. They didn't stop me from eating but you can’t eat with contraction, it's not possible.	They respected me The way they spoke to me, they didn't insult me, they treated me well as a human being, yes, they welcomed me very well They spoke to me well They respected me		whenever I was in pain they comforted me. I said to the doctor “ I am feeling pain here and he came to see			The information they gave me is that after delivery they told me that he is a boy, another explanation they gave me is that I asked them, "Doctor, are you going to stitch me while they did it for the first child?" He said yes, we will stitch you, that's what they explained to me they didn't tell me anything about breastfeeding but I only know when a person gives birth, she should breastfeed the b…					I'm thankful that no cleaners were standing there, only doctors. These cleaners clean after you have given birth, none saw you. The other thing that showed me that they respect me, is that I was not overseen by anyone. There are big curtains. Even the one who brought the materials, the doctor gave them to them without letting her in. no one came to see how you were doing. When a person wanted som…			I wanted one thing, I wanted to see a healthy child and I got him. Caring for a mother is respectful They take care of you, speaking to you kindly, that’s how to respect a mother. To speak to her well, to care for her the way she wants second by second, don't abandon her If I tell the doctor that the baby is coming, he listened to me; If you get who needs you it’s perfect Even though sometimes, w…		I wanted one thing, I wanted to see a healthy child and I got him.		Caring for a mother is respectful They take care of you, speaking to you kindly, that’s how to respect a mother. To speak to her well, to care for her the way she wants second by second, don't abandon her If I tell the doctor that the baby is coming, he should listens to me; If you get who needs you it’s perfect	It’s for you to advocate for us, saying that that mother has suffered a lot let’s avail such medicines to ease her pain	If mother reports that this was not good when it arrives on the policymakers, they say let’s intervene like that to free them we should put on a break on giving birth. We say that “ If you give birth 3 times If you see you don’t have a land, you should stop. If you give birth, one after another, that's when we find ourselves packed at the hospital, you should ask yourself will I be giving birth t…	Advocacy is needed in order to improve caring mother respectfully; Like what you are asking me will spread to others and know all that we went through, then think of other interventions I give birth to a child unaware of her importance, We can be 50 mothers, but those who will be important are 20%. So You can help us by schooling those we are delivering, teaching them good habits so they will rep…	You may wear that thing (diaper) before giving birth and there should come a healthcare provider who is not kind to you, when you seek her help she is delays and a child may come and die in that thing (diaper). They should look for another way, maybe to wear it after delivery The best solution would be to take us to one place since we are all suffer and we stay there. And then when you leave from…
11 : Participant 19		I liked the service they gave me and I don't blame them for anything. I felt like I wanted to see the placenta and I saw it Listen, they did everything; God bless them. The nurse hold my baby, showed me where to sleep, make my bed, and showed me how to breastfeed. how can I say this because I saw anything wrong here, I have nothing to blame. but here I am grateful, they are good doctors. They did…	What I am happy about is that I arrived here and they received me very well during delivery There is time I felt uncomfortable, but they also told me that ‘you don't have any problems with your abdomen”, which made me happy. They are good healthcare providers, they made me happy.	Everything they did to me was good because they delivered me the placenta and showed it to me because where I delivered before they didn't show it to me but here they showed me the placenta The thing they did for me was that they delivered me without pain. .	some of them take it as their responsibility, That's because they saw me in pain, but God was there for them to treat me with kindness without any problems.	Why I liked it, because when I arrived, they kindly cared for me, for everything they did even when I felt pain, they are never rude to me		For example, when I was in labor feeling pain, I called the doctor and said, "I want to make a long call." The doctor came immediately. I found freedom here	When I gave birth to him, they immediately told me to breastfeed the baby more often, that I should eat a lot of porridge and food They received me well, you come; they speak to me well, they tell me if it's pushing the baby and they tell me to push that the baby has come without any problem and that's what I saw, they didn't scold me, I didn't see anything bad they didn’t insult me and told me b…		the companion were called to bring clothes after delivery my birth companion only come when called by a doctor to bring clothes and can’t even see me because there are curtains but she come and removed the curtains to give them to the nurse and went out. Just staying with a nurse is that good.	Yes, In labor I was eating, they told me to eat to gain strength.	They received me well, you come; they speak to me well, they tell me if it's pushing the baby and they tell me to push that the baby has come without any problem and that's what I saw, they didn't scold me, I didn't see anything bad they didn’t insult me and told me badly		they gave me the local anaesthesia during stitching my tear and I didn’t hear anything during stitching			When I gave birth to him, they immediately told me to breastfeed the baby more often, that I should eat a lot of porridge and food there was a doctor who showed me how to breastfeed the baby and told me to drink often,... they told me that I need to eat to replace where the baby was staying so that I can’t get hungry and to gain more breastmilk	after giving birth the service provider took my breast and gave it to my baby and told me that I keep breastfeeding her often and I drink much porridge.				No one was there when they were examining me, no one except the doctor the doctor was speaking quietly and no one outside heard my information.	the treatment I received made me happy and I feel proud. In is the truth of God the healthcare providers here may God will bless them. As soon as I gave birth, they said to me, you gave birth to a girl and I said, thank God, they immediately put her on my abdomen, they cut the umbilical cord and then inject me with that needle to remove the placenta while she was still on my abdomen. Then they sh…		I was afraid that they would speak to me badly, but here I didn't see anything wrong. I was thinking that God can help me they perform ultrasound and they did it Listen, you don't have to argue because of pain, you are even thinking the service provider is the one to recover you		I was afraid that they would speak to me badly, but here I didn't see anything wrong. I was thinking that God can help me they perform ultrasound and they did it			they should add more beds and everyone can go to sleep freely because after giving birth, sleeping uncomfortably make you feel pain. Another thing is when doctors can meet, and advise each other on how to treat mothers well that would be better. So isn’t there a time doctors have a meeting? who train doctors should teach them how to care well for mothers.			They buy like beds and the mother sleeps freely is what I saw. They put two mothers on one bed is what I saw. To be cared for properly, when you want a doctor, you immediately find her For doctors, may God give them a kind heart and continue to treat people well The culture the health care providers have now if they continue it, things will go well without any problems.
12 : Participant 2				When I came here to this hospital, we came with an ambulance that took us from a place called Ruhunda. We arrive here, the health care provider,...the one who brought us in the ambulance takes us to the admission. thy admitted us did a physical exam, and take us to the waiting room. After four hours they came for a follow-up on labor progress and the baby’s health status. They kept following up w…					The only thing I have noticed is that these services have been successful. there are more healthcare providerswho have expertise in treatment than the ones we had there . The labour went well, I didn't even see those beating I did ‘t see it and I was in pain and crying like everyone else when my baby was born, they cleaned him first to see if... For a newborn, he must cry, but mine was slow to cr…																	The way I feel about respecting is just caring for her properly. And if do something that makes her happy and ensures her privacy. if you are the only one with the mother privately it's respect. That's how I feel. In addition to putting them in privacy, and taking care of the baby you find that both mother's and baby’s life is better because they are being cared It is the first time I gave birth,…	It is the first time I gave birth, the first thing that ever causes pain is labor. But when someone cares about you and tells you that things will be like that or that, you feel energized. I feel respected if they are gentle with me, they served me well. They don’t provoke me, they don’t beat me! The fact that you didn't beat me and treated me well made me feel That is, taking care of the mother …	So you understand they gave me those services. Maybe if I had a problem, they would have taken care of me but I didn't have it. Because I have seen others who have had problems and they have taken care of them. Because no matter what I did, they wouldn't do anything to me anyway.	Ok, when they delivered you a healthy baby. and here is fruit pregnant for nine months. It is more fun; When you see him completely alive, you forget about all the pain. , everything else in your life doesn't even exist!	The way I feel about respecting is just caring for her properly. And if do something that makes her happy and ensures her privacy. if you are the only one with the mother privately it's respect. That's how I feel. In addition to putting them in privacy, and taking care of the baby you find that both mother's and baby’s life is better because they are being cared when someone doesn’t scold you and…	I think that another thing that can be done is to increase the number of midwives because you can see for yourself how the mothers are many compared to healthcare providers. If it would be possible to find a place where there are fourteen parents and seven healthcare providers and each of them takes care of a couple, that would be fine. Increasing the number of doctors, it is something that I thi…		Another thing that could be done is to increase the training of all doctors related to the care of expectant mothers in labor. They tell them how they should treat them, and how they should help them, without harming each other. I know those courses are given but should be expanded so that if there are those who have the idea of ​​treating mothers badly, they will come to the same level of good c…	Without favoritism and you find that they are giving you the right care, in real-time, there is no time you could see that they are busy doing their own thing, they should be in their work with us. Maybe they shall operate on me to get a healthy baby Or even if I have a spontaneous delivery they are going to keep in special equipment, his life will be monitored, so my concern was only a baby, and…	Maybe they shall operate on me to get a healthy baby Or even if I have a spontaneous delivery they are going to keep in special equipment, his life will be monitored, so my concern was only a baby, and I was convinced that all possible means. I feel like respecting a mother in labor is helping her, for helping her, and giving her the service she deserves, for example, when she is giving birth, ta…
13 : Participant 20		they immediately served me well and I left there with my child	So they told me to go to the surgery because I had been operated on and they said that they don't believe that I will give birth properly, then they made me sign the paper that I have to go to the surgery. arriving in the theatre, I gave birth before being operated.	they were asking me to perform caesarian section and tell them no. They waited the labout to progress first. So, if I gave birth, they were following it up.				When I got there, they cared for me well, and they took care of my baby without any problems. The first time I was operated on, so the second time I came here they immediately transferred me to the operating room, Arrived there I immediately give birth normally without caesarian section. They cared for me, they continued to do, all the things they do for a mother, and then they told me to go to b…	they treated me respectfully. Only the first thing they ask you first is if you agree to operate on you or not, then you decide. if you say no, they don’t go ahead with it, if you say yes they consider it necessary and then operate on you. they don’t care about you in a place where everyone can see, there are curtains like this when they are going to care for you they first put the curtains. The …	Only the first thing they ask you first is if you agree to operate on you or not, then you decide. if you say no, they don’t go ahead with it, if you say yes they consider it necessary and then operate on you.	The most important thing is to have GOD stands with you.	they let me eat and drink! After giving birth they also let me eat and drink.	they treated me respectfully.					they taught us family planning, today is when they taught us.					they don’t care about you in a place where everyone can see, there are curtains like this when they are going to care for you they first put the curtains.		There is no problem with hygiene, every minute I would see them cleaning.	I didn't want anything because they’ve already told me since you had the first operation, there was no hope of having a normal delivery so they immediately signed me a consent; when I was going to the theatre, I gave birth immediately before being operated. But the white man had told them to wait a little bit as I was with him. You come and they will do all the services for you, they don’t ignore…		I didn't want anything because they’ve already told me since you had the first operation, there was no hope of having a normal delivery so they immediately signed me a consent; when I was going to the theatre, I gave birth immediately before being operated. But the white man had told them to wait a little bit as I was with him. I didn't even think of those things of asking them, maybe, to ask the…		You come and they will do all the services for you, they don’t ignore you because there are many doctors here. One handover you to another doctor.	That's exactly what I was telling you, they should have good services and put the mother in their hall so no mother has contact with the person accompanying her. if the doctor if needs something (materials), then birth companion can bring it, but without coming to see your intimate Healthcare providers should keep monitoring you but without mixing, you find mothers are here, the one who gave birt…			before service providers delay in assessment while they are aware that you have been operated on before they should immediately take you to the caesarian section and nothing else. they should take one hall for all mothers in labor, and then those who have given birth be put in another place. there should be a hall for mothers in labor, with no companion or others when they shout no one else is th…
14 : Participant 21		What they did for me was good	You know, pushing the baby is tired full, there is time you stop and midwife tell you “you push quickly you feel comforted and feel you are together in that pain, and that makes you happy.” : Just the way a doctor helped me, talking to me, running to bring infusion, perfusing me quick, urging me to push, On pushing, he says you have a lot of urine, she brought the tube to reduced it, he gave me t…			I was impressed with the care they gave me. Normally when someone says something bad to me I cry The reason I liked it, what can I tell you? I liked what they did to me because if he said bad things to me, I would feel depressed and feel bad and hate him as I hate anyone who says bad things to me cleaning my baby they did it was their responsibility	When I arrived here, they immediately took me to the ultrasound to see how the baby is in the womb, they found that there is no problem with the baby, they brought me here to the waiting room where I stayed, but every time I needed the doctor, he came and told me that you are on this point, you are going to give birth well, relax. When I need him again, I called him until I gave birth, and she as…	When I needed a doctor, I finded him, he come to check on me, during giving birth, they comfort me, he just show you kindness as a human being.	every time I needed the doctor, he came and told me that you are on this point, you are going to give birth well, relax. When I need him again, I called him until I gave birth, and she assisted me well, comforting me, telling me to push, and do it quickly without being rude to me but with kindness. that they respected me, the fact that I called the doctor and he came, if he didn't respect me, I w…	No, you can’t deny it, would you be a human being? Even you feel curious and you want them to do it for you every minute except that it is not possible.	: The reason why it wouldn’t be possible for my birth companion to stay with me during pushing the baby, my birth companion was in a lot of things, buying medicine, There are other things that he has to follow-up outside. The doctor told her that we are there, and even if we were to go the doctor would be nearby. there are times when you feel that life is at stake and you say, my companion come a…			that they respected me, the fact that I called the doctor and he came, if he didn't respect me, I would call him and he would say, "I'm sorry, you're disturbing me." There is a time I told him “are you letting me here alone and he said, the other one needs me too, but don’t worry I will be back immediately there were times when he would be delivering and tell someone else, “ look after this mothe…	I was tired and when the doctor came to examine me, he told me that the baby has came and immediately she delivered me, but after giving birth that time I feel pain, there are pills they gave me to ease the pain. after giving birth and I say that I am in pain, they immediately give me pills to ease my pain,			They were telling me that the baby is on level five, and in a few minutes she tells me you are on six, and later maybe she says your contractions have slowed down but don’t worry, It will be fine. be patient, you are likely to give birth well, we continued until I gave birth, and it went well. the first thing they teach you, in the beginning, is to show you how to hold the breast and feed the bab…					for my privacy, where they were examining me, they closed the curtains first and no one else could enter, and it was only me and the doctor who went there. If it's cleaning, they do it first and he says to do it quickly and get out of there. They do it and the doctor and I went inside.	every time I needed the doctor, he came and told me that you are on this point, you are going to give birth well, relax. When I need him again, I called him until I gave birth, and she assisted me well, comforting me, telling me to push, and do it quickly without being rude to me but with kindness. They did everything I wanted because as soon as they give me a transfer and sent me here to the ref…	The service providers used to tell the clearners to clean the room as soon as possible if it is like a mother who has just given birth. The cleaners said "Let us clean then room, it looks bad, they clean it well first and then cleaners go out and we go in."	I feel respecting a mother is like trying to avoid rushing her telling her that “what are you doing, why can’t you stop screaming, you just don’t prevent her from exercising her rights, when she calls you, find you that’s how I feel, you let her feel free.” You let a mother get up and walk, don't say that you stay there. When a mother is in labor, she loves moving, you may think we are crazy and …	caring for someone, listening to them, and talking to them because when they talk to you about these things, it's good. I like it Seeing them give your child alive, is there anything else that would make you happier than that That is what pleases you more than anything else.	When I came here I was thinking that they are going to use all their effort to help me to give birth well and there would be no problem. I said to myself that even if I lost the contractions, they will increase them because I came with low contraction, you understand, that is the hope you have in them because they are referral hospital when you arrive, you say I no longer die because they do a lo…	It's like not being rude to you Replying to me with a kind heart and talking to me and comforting me, I like to be comforted and be told to be patient	I feel respecting a mother is like trying to avoid rushing her telling her that “what are you doing, why can’t you stop screaming, you just don’t prevent her from exercising her rights, when she calls you, find you that’s how I feel, you let her feel free.” You let a mother get up and walk, don't say that you stay there. When a mother is in labor, she loves moving, you may think we are crazy and …	It means that the doctors who work here with good hearts, would train others like them If a new doctor comes to this service, the senior doctor should tell him that the mothers are not treated like that, they do not say bad things to her, they do not rush her, they do not push her, and they teach him how to treat patients well. they train him how to behave. The doctors themselves should teach eac…		Well, because the doctor is the one to talk to you when he talks to you, you can talk to him when you have a problem and see how you talk to him, so if the doctor doesn't talk to you, the patient won't dare to talk to him, so the doctors should make an effort to talk to us as patients. If a doctor comes and asks you how you are, talking to him makes you feel more confident when you talk, so he tr…
15 : Participant 22			They cared about me, they didn't go away from me, they stayed close to me. I wanted to give birth and I gave birth and they didn't do anything else I didn’t like, I was thinking of a healthy baby, and I found him, wanting to give birth, and I didn’t have a problem with that cervix, I don’t know what they did it. Now I don't have a problem, the best thing I want is to have a good birth and a healt…	What I liked the most was that I have come in critical condition. They brought me to the ambulance. When I came, they all came to see me and cared for me, they didn’t leave me. they left me after birth after they took the baby in hospitalization.	maybe I said that it's because it's at the referral hospital, I thought that maybe that's what they do, that people pray, I said that's how they work. , that's why they care about me and I said if you gave birth, you can't give birth to anywhere else. I thought that I should keep giving birth here I thought that maybe there are much staff, but maybe not many staff, but they are kind. they are kin…	I appreciate what was done to me hereIt’s because they cared for me more than how they did at the health center. You see they care for you with kindness, they pray for us, care for you. ooh my God, I don't have a problem accusing them. I have any problem... nothing, no problem available. I can't blame them for anything They cared about me, they didn't go away from me, they stayed close to me. may…	Because it was my first time to attend this facility, I come and they cared for me, telling them a problem and they listened to me, I felt treated well with respect, I‘ve seen that they respect because they couldn’t ignore anything I told them, I met no problem and I found the respect. they cared for me well, there is no problem. the best thing is that they did not ignore me. they just took care …	The best thing that happened to me is that I came here and they welcomed me, they put me on the bed and they took care of me the best thing is that they did not ignore me. During labor, they cared for me, examined me as at the health center they said that my cervix has swollen, and they said “it’s true, your cervix is swollen but we will deliver you.” And then they delivered me, and I didn’t even…	every time they continued to look at me, I arrived yesterday, in the morning three doctors have already arrived to check on me, I told them I was fine, and they kept monitoring the baby, telling me there is no problem. And they welcomed me very well, I didn't have any problems at all. They care for you well, tell you well, you tell them how you are feeling, they ask you how you are, I didn't see …		The companion is left outside, and they call her when you gave birth to bring clothes she is never allowed in delivery room, they call her to bring clothes, dress you and put you in wheelchair to take you out. so if you see they are rushing you and another one come asking you how you are doing, you cann’t need the campanion, you only need her after delivery, so that she stop to worry that i am de…		My God, I felt respected, I liked them, I didn’t have any problem they cared for me, telling them a problem and they listened to me, I felt treated well with respect I‘ve seen that they respected me because they couldn’t ignore anything I told them I feel that they respect me They were speaking to me well, do this, behave like this, do it quickly, if we stayed the whole night for nothing wouldn’t…	The best thing that happened to me is that I came here and they welcomed me, they put me on the bed and they took care of me. I‘ve seen that they respected me because they couldn’t ignore anything I told them	what showed me is that they inject me with a needle, comforting me that “be patient, nothing bad will happen, and then inject me the needle to remove the placenta then check inside if there is no problem, then cared for me and let me lie on the bed” telling me “lie down so you can’t faint, stay here a little, then took me to my room; those things have made me happy				they told me to give him one breast and finish it, and next breastfeed		On injecting me and they told me that we are going to inject you, it is a needle that makes the placenta come out, so be patient. then told me, we are going to remove the remain in your abdomen, don’t scream, they removed them and then after asked me “do you have any problem?, and I said none, Also, do you feel like you have dizziness?; and I say I am feeling weak; and then they said you rest, we…		I was lying on a bed alone, I didn’t see any other person apart from the healthcare provider. during giving birth, cleaners didn’t come in. They only come to clean when you are done. .	They cared about me, they didn't go away from me, they stayed close to me. After giving birth they took me to the hospitalization , and came to ask me how I am feeling and how the baby is doing if there is no problem They came to check on us and how we are doing, and caring for us, in the night they kept wake us to check how we are doing, asking how the baby is doing? and I say there is no proble…		I came thinking that they would do surgery because they said that cervix had swollen, arriving there prepared for surgery, they said we can’t operate on you before we could try other things first; They examined me, checked on me. they can’t operate on you before they could do some checkups. I come thinking that they operate on me, when I arrive they said, we are going to monitor you, you will hav…	the thing that makes me feel happy is that they don't go away, they stay close to me and don't go far; when I need them, and they always check on me and take care of me, that's the happiest thing because you feel like you're with people who are not far away and you don’t feel alone Respecting me it's not being far, and staying close to me, when I tell them something they would listen to me, care …	I came thinking that they would do surgery because they said that cervix had swollen, arriving there prepared for surgery, they said we can’t operate on you before we could try other things first; They examined me, checked on me. they can’t operate on you before they could do some checkups. I come thinking that they operate on me, when I arrive they said, we are going to monitor you, you will hav…	So on my side, treating a mother with respect without a problem, listening to her without harassing her, without being rude to her	I thought caring for a mother respectful, is telling her kindly when you ask them a question and they would respond politely, I found that’s where they do, they respect us, you would tell them and listen to you, they explain you your problem, and tell you that “ we are going to take care for it, they keep monitoring you, when she left; another would come and this person named this with this probl…	I think that to keep this culture of respecting mothers alive, it is necessary to increase the number of employees, and increase the training. I feel like nothing else can be done and they keep supervising them if possible though. You supervise them and increase the staff, I think that’s all can be done. The only advice I would give is the same thing I told you about the training so that they can…				Health care providers would listen to the mothers without being rude to them
16 : Participant 23					the first thing is to value someone else the other thing is that he is responsible for his work It may be her kindness, we didn’t know each other and I would say it’s that the cause should be that I needed to give birth and it's a service he should give me and he does it well.	I needed to give birth so it happened very quickly		In the waiting room you are many and after delivery, you are too many, I don’t if it is receiving a lot of mothers in a little room, and I think that would be the problem.	First of all, the healthcare provider stays inside and checks if it's time to give birth. She keeps monitoring me considering me pain. what they have done for me and I feel respected, is delivering me well. The way they treated me was like others in general, as they were examining us together; and I waited until I deliver. I agreed on whatever I've instructed by service providers, because I neede…	I agreed on whatever I've instructed by service providers, because I needed the baby and I believed in their ability			First of all, the healthcare provider stays inside and checks if it's time to give birth. She keeps monitoring me considering me pain. what they have done for me and I feel respected, they were delivering me well. Service providers talked to me in a soft expression, they told me what's needed to have a good birth	The way they treated me was like others in general, as they were examining us together; and I waited until I deliver. They delivered me, cared for me like others, and leave after giving birth					they told me that I first rest, eat and then breastfeed the baby		If, you could see if they bring a foetoscope, you could know that they are going to check fetal heart rate. and you find they are explaining everything to you. when they find you are having a strong contraction, they checked if it is time for delivery.		In the delivery room, it was me and the healthcare only.			The first of all I wanted is that they took care of me and immediately deliver without pain, but even if it happens to be in few periods but as a person knows what he is doing, you wait patiently what I wanted was to give birth well, and to take care of me without further complications. Nothing more than that. Treating a mother with respect, the first thing is to know that the person you are trea…		The first of all I wanted is that they took care of me and immediately deliver without pain, but even if it happens to be in few periods but as a person knows what he is doing, you wait patiently what I wanted was to give birth well, and they would take care of me without further complications. Nothing more than that.	what I understand is not to bully her, bullying her by being rude to her or disregarding her while it’s your responsibility	Treating a mother with respect, the first thing is to know that the person you are treating is a human being and she is experiencing pain, and you put up with her behavior because of her current situation. And treat her without disregarding her due to her social-economic level, you just care for her as your duties. That is what I feel to respect a mother.	the other thing I would add, is that maybe every doctor would like what he does I would add that for every person who is going to give birth or the doctor who is going to assist with delivery, I feel that everyone should value the other. If you are a doctor, you know it's your responsibility and if you find the patient is behaving the way she wants, she is just your patient you couldn’t complain …		I am saying that for things to go well, they should increase the number of healthcare providers in the room, you know now when there is one you find that while he is taking fetal heart rate, the other one is ready for delivery so if they were many each would deal with her responsibilities.	you would come to find that this doctor is in charge of this and that one is in charge of that, and they are well known. You can find this one is doing this and later on that and then seek help from him tells you, I am not in charge of that; let be clear so that in a hospital everyone is known for his responsibilities. It may help to ensure it last and will prevent mistakes. because you may find …
17 : Participant 24					I can only see the value they gave to my life		I told you that the healthcare providers took good care of me though my baby passed away, If I was able to reward them, I would do it. From when I arrive until I left down there, up to now, I would repay them if I had something, They took care of me.	I appreciated the service even though my child was died later after birth they came and ask me how I am. Whenever they are free, they came to see me, I don't blame them	God knows they were caring for me since arriving here, taking to the theater, I am grateful, they were talking to me I realize that they are valuing me, And they are not complaining about what they are doing and it's good.				God knows they were caring for me since arriving here, taking to the theater, I am grateful, they were talking to me I realize that they are valuing me, And they are not complaining about what they are doing and it's good.			they kept coming to examine me and I saw that it was something they valued. Telling me to be patient for pain										The first thing is to talk to her, if he has any questions, explain to her, just for everything they do it with kindness	The first thing is to talk to her, if he has any questions, explain to her, just for everything they do it with kindness				I would like to add, that if they examine any pregnant woman and find that the child is breathing badly, regardless of whether contractions are there or not. The importance of theater is for that Health care providers should respect mothers for example when asking her like, what is your gravida, if she told you I had like five and you say, all of that? She is the one who planned it, she is not un…		The healthcare providers may care for their fellow healthcare providers, That’s good. The healthcare manager should respect their fellow healthcare providers, if she tells you that she is tired, you could listen to her; she is not telling you that for anything. If she requested personal time, instead of telling her to first fill the file, you should search for another person to place her, that’s …		if she in labor, tell her with kindness, It helps; They should respect pregnant women as they are suffering. if they assess and found the fetal heart rate is normal, the second time they found it is becoming abnormal, the third time, they should operate the mother. Because that would help.
18 : Participant 25			the first is that they treated me well, I got a healthy baby, and they helped me to be healthy.				How I felt respected is that when I was with the doctor, he does not speak ill things to me, I ask him something and he explains it to me, he shows you that he cares for me the first thing is that Whatever you say to them, they reply you and do not say bad things to you. when you scream, they don’t insult you; only telling you to be patient, you feel that you are with someone who is helping you.	They provide excellent service.	you can’t even say, these people have abandoned me because you are with them minute by minute the medicines were delivered to me on time and every problem I had was solved immediately. how they work, it’s not just they look at you who you are, or your background maybe you’ve studied, that’s why they are taking care of you,... for everyone what they did to me is like what they do to others, at the…	When they were checking on me, they explained to me that “ we are going to check you to find out the labor progress and if the baby is coming down, they first explained it to me, and then ask me should we proceed ?”. Before they take you away, they tell you to come and let me examine you. If you refuse,you couldn’t go, but if you agree, they proceed.	I was in a place where I was with others and they refused to allow the birth companion to come in , but if i wanted something i told the doctor to call her.		The words they used to tell me to be patient, calm down, when the time comes, the hour comes, You will see your baby because it happens to everyone. That was the word they used.	how they work, it’s not just they look at you who you are, or your background maybe you’ve studied, that’s why they are taking care of you,... for everyone what they did to me is like what they do to others,		Ehh, actually, while I was in labor, they didn't do anything special to me, except to comfort and tell me to be patient, calm down, that's how it goes So what they did to me, were comforting me. During delivery, I felt pain or tired, and they told me to be patient. When a person comfort you, you feel that he cares about you.	Another thing is that if you are in pain like this, they keep on giving you medicine, they give you medicine on time, without saying that the medicine hour has arrived and the doctor is not around. They give your medication on time.			They told me to eat because I didn’t want eating, but they encouraged me to try, because I came out of the examination and they saw that I was close, but the strength was completely gone. They tell me to be patient and go get you something to eat and drink so that I will have strength, we see that you lack the strength to push the baby. So I came and ate a little but they told me that too.	What they told me, they told me that the baby is breathing well, another thing they told me, they told me my level of progress, if maybe the cervix is opening up and they tell me that when you get here and there, calm down and wait, it's going well.	what they told me was that they put medicine on his eyes, they told me that they were going to put medicine on his eyes they told me that the medicine will protect against microbes, which will damage his eyes. Then they told me something else; They told me they were going to give him a Vit K injection and they said it would prevent him from having a problem of bleeding. The other thing is that th…	The privacy was ensured because you are kept in your own room covered with curtains, it was you and the doctor who was helping you and no one else was in front of you so it went well. My information were kept confidential because everything that happened to me was something that I never heard from outside my information was kept known by the person I was with.	you can’t even say, these people have abandoned me because you are with them minute by minute the medicines were delivered to me on time and every problem I had was solved immediately. at the hospital whatever problem I had they were able to solve it for me. That was the first good thing I thought of. And the second thing is that there are different healthcare providers, and doctors, I feel that …		respecting a mother who is in labor, the first is to show her that you are together, the second is to keep her close and monitor her minute by minute and avoid saying bad things to her. because of the way a person is and what she is experiencing, adding bad things may cause her to develop traumatic disorder First of all, if they give you good service, that’s a respect. secondly if they don't igno…	when you are in labor, if they keep monitoring you, telling you if you are fine, telling you the truth and not lying you, then when you are giving birth they do good things for you to get a healthy baby		being with a healthcare provider hour by hour, minute by minute, would be a very good thing. Also, the other thing, telling me the progress of my labor	respecting a mother who is in labor, the first is to show her that you are together, the second is to keep her close and monitor her minute by minute and avoid saying bad things to her. because of the way a person is and what she is experiencing, adding bad things may cause her to develop traumatic disorder First of all, if they give you good service, that’s a respect. secondly if they don't igno…			I think that something that can be done is to keep increasing the number of doctors because as I have seen here, there are many people and there are few doctors. So when you find someone who may have a problem it is not because they don't care but because they are few Then the other thing I see is that sometimes, the other thing I see is that they also increase beds for patients because if you go…
19 : Participant 26			The thing that I am most happy about is that I saw a healthy child, and I am also happy about how they help people every time they look after them. For me, the first thing that makes me happy is to see a healthy child .		It is their duty as doctors I think it's their responsibility of Health care providers to take care of mothers. The doctor has to respect the mother because that is what brought him to work. Because that's what brought him to treat patients. that's why I considered as their responsibility.	Because I was not able to do it myself or tell someone who is not a doctor to do it, that's why I liked it.I liked it since she was the doctor herself who told me that it will go well, but if she was a patient or someone like companion, I didn't listen to her. .		the most important thing I can say is that they took care of me, how they took me and did a cesarean section, well, they took care of me	They comfort you and tell you that there is no problem when they see a problem they tell you about it and you would behave as someone who know what she wants. whenever I went, they respected me, they never cut me off, speaking to me badly During caesarian operation, they talked to me, if they don't talk to me, I can sleep and pass away. Even when I fell asleep, they woke me up and continued to ta…		The birth companion couldn’t be of help, she wasn't a doctor to examine me, She was only responsible for standing there near the door and waiting for them to say that she gave birth and brought the baby's and mother’s clothes. I wouldn't want my birth companion to come in! because even now birth companion can see how you are doing and get scared and say that you are dying, but a healtcare provide…		whenever I went, they respected me, they never cut me off, speaking to me badly During caesarian operation, they talked to me, if they don't talk to me, I can sleep and pass away. Even when I fell asleep, they woke me up and continued to talk to me, which felt very good during the days we have been here, they have been kind to us and never rushed us.	I have never denied any service	They comfort you and tell you that there is no problem when they see a problem they tell you about it and you would behave as someone who know what she wants.		I heard that pain is necessary, you have to suffer and get well Our parents tell us that you have to suffer but you will be fine Because there is nothing to reduce the pain, they are saying be patient, it will get better. May be for me who underwent surgery, these are the tablets they gave me, maybe it will ease the backache and deal with headache.				So when it was time to go to the surgery, they took us and explained me about the caesarian section , there was a doctor who were talking to me as theye were giving me anesthesia. they told me that it is progressing like this, don’t stress yourself.		Because there are curtains everywhere they examine, if there are curtains no one else is allowed to come in except you and the doctor.		I arrived, since I was not critically ill, they admitted me and told me to go the waiting room, I was satisfied by the recepetion.	First of all, they take you to a place that is not accessible to people other than doctors, only those who are allowed to enter. If others are not allowed in , you feel relieved because you can’t think; maybe if we meet in the road, and share my information but since it is quiet, no one else is allowed to enter, and after they have operated on you, they will take you away a place where you should…	First of all, they take you to a place that is not accessible to people other than doctors, only those who are allowed to enter. If others are not allowed in , you feel relieved because you can’t think; maybe if we meet in the road, and share my information but since it is quiet, no one else is allowed to enter, and after they have operated on you, they will take you away a place where you should…	Because I didn't have enough contractions, it would came and went. I wanted them to give me pills to stimulate contractions, but they gave it to me but contraction kept being small. They told me that they couldn't do anything for me except surgery. I told them that you should give me again the pills to stimulate the contractions, and they said no, we are going to do surgery even the pills you’ve …	If they they take care of you and even if there is a problem that happens to you, you can’t blame for anything because they do their best.	The first thing is that you should not say bad things to her because she is innpain, you need to comfort her, telling her to be patient and it will be fine To respect her, personally, I feel like putting her in a place with other people who have the same problem and talk to them, and then you keep following up them.			First of all, we patients must respect the doctors and we should know that what we need here, no one else can do for us. Let's not say that the doctor is your responsibility. We first respect them, and respect ourselves so that when she arrive, she took care of you saying you are behaving well. There are some who misbehave unnecessary because you would not have any problem. One thing that can be …		First of all, the doctor is the one who should first plant it and say that whoever I meet, Let’s me leave all my negative emotions at home and they don’t show us their bad emotions, because sometimes someone can say bad things to you like a doctor a hurling their sadness on mothers.
20 : Participant 27			I am very happy about that I like this hospital, the doctors there take care of the person and give him good service that she wants the thing that pleased me was that they were at the end of surgery, they didn’t let me there. They took me on blancard, It made me very happy, while others said that they don't care about the patients, but for me, they cared so much and it makes me happy I was happy …	the first thing I liked more than anything else, was they took care of me and the baby's health the baby had failed with little breath and were in critical conditions that could take his life. That is what I would appreciate At health center, they told me that the child has shortness of breath and may be die, but the doctor of here comforted me that he will be fine, that is the first thing I like…	what I think is that they want to take care of your health and that of the child so that you don't pass away.Any person is a person even if one goes they want to save a person.	why I like it, now I am alive and the child is also alive, and because of the help of the doctors, if they had delayed the child, I would not have seen him alive.		The best that was done to me, I was very tired, the doctors took care of me, they did all possible services for me.it has failed, they immediately took me for a surgery I didn't spend many minutes in theater, there were four healthcare providers, two of them were doctors... no, there were five, two of them were there, one of them immediately took the child, the other two woke me up and talked to …	the doctor was very nice, he talked to you, he was patient, he told me to be patient Whoever you are they treat and care for you with a kind heart. here they treat people respectifully, there is nothing to blame the doctors here. They don't treat someone with disrespect and not even because of your health they say they will break your confidentiality, they are very respectful. They told me that y…	They told me that you are going to have surgery, they told me that you have to sign and your companion need to sign too once you have signed, you have agreed to the surgery they are going to do for you.				Whoever you are they treat and care for you with a kind heart.	the doctor was very nice, he talked to you, he was patient, he told me to be patient	I was stressing them and the doctor said “be patient, I can’t deliver before time, but time comes and they took me for surgery.”	The healthcare can’t do anything to relieve pain and he can not deliver you before time, but he told you to be patient. You would say that the doctor, help me and he would tell you to be patient, and we won't treat you before the time. If they see that you are having a normal delivery and if it changes and you undergo a surgery, but the doctor comforted you. .						We were two in a room, with a healthcare but there were also doctors who would help others but there was curtains between bed.	here they treat people respectifully, there is nothing to blame the doctors here. They don't treat someone with disrespect and not even because of your health they say they will break your confidentiality, they are very respectful.		How I feel, being treated with respect is the first thing The thing that they would do to me and I feel more satisfied is that because I have been operated to give birth, next time when I come back and I give birth well, they will make me happier. it is to receive me with a good heart without saying bad things and avoid to break my confidentiality.	The thing that they would do to me and I feel more satisfied is that because I have been operated to give birth, next time when I come back and I give birth well, they will make me happier.		it is to receive me with a good heart without saying bad things and avoid to break my confidentiality.	How I feel, being treated with respect is the first thing	If you have a health insurance, they give it to you on your health insurance, but sometimes they charge you a lot of money and you can't pay. So they let you go without confuscating your ID, and you could be paying slowly as you can afford.	if you tell the doctor your problem and he receives you without getting angry or saying bad things to you, he will do you good service and respect you.	what should be done is to always teach health care providers the ancient rwandan culture and teach them the rwandan values even someone born tomorrow or the next day would also learn Rwandan values. In old rwandan culture, they don't disclose information, they keep a secret of someone else	what can be done, yes, they don't give you the medicine for free, but they should reduce the price of medicines, pay half with health insurance.	what can be done, yes, they don't give you the medicine for free, but they should reduce the price of medicines, pay half with health insurance.
21 : Participant 28			What makes me happy is that the doctor came and helped me in the pain					I was satisfied and there was no problem What I see them doing is that these doctors take care of the patients and they solve any problem you have.	they encouraged me about family planning. It feels good and I use it. I didn’t have any problem they didn't tell me badly, they spoke to me well and took care of me. they accepted me well, every problem I had, they still listened to me, they took care of me, they treated me like a mother like others and they gave me rights because they still listened to every request I had they also gave me my ri…	they encouraged me about family planning. It feels good and I use it.	I don't want my companion to stay by my side when I pushed my baby, that right it's only for the patient and the doctor.	I told them my choice for family planning and they immediately did it to me. I told them that I had decided to use the sterilization and I had to talk to the doctor in charge, and he did it for me.	I didn’t have any problem nor telling me badly, they spoke to me well and took care of me.	they accepted me well, every problem I had, they still listened to me, they took care of me, they treated me like a mother like others and they gave me rights because they still listened to every request I had I paid for what I used.		Another thing they did for me was that “that when you I felt pain, and call for a healthcare provider and she came to check on and comfort me.			He showed me how to breastfeed my baby so that I could check if he was sucking, he was crying, he is urinating, if he doesn’t have any problem.		During labor, I feel strong contractions and I call doctor to check on me, and tell me that you are on this level of progress and comforted me, that helped me. they explained it to me whatever they are going to do			they also gave me my rights as a patient.	the cleanliness of the bed was no problem I requested it to them the permanent family planning, they understand and did it for me. I am also happy that the hospital is clean, you sleep and they take care of your sheets and change them for you, and the shower and toilet are all clean without any problems. There was no problem, and the cleanliness was satisfying.	When you tell someone you problem and comfort you, you feel the pain lessen. I feel like giving her her right, to be comfortable with healthcare providers and be comfortable with her. The right I am talking about is that if she asks a question, they explain to you that there is no problem and they say, be patient, we will help you in this way. Something that would make me happy, they would take c…	When you tell someone you problem and comfort you, you feel the pain lessen. Something that would make me happy, they would take care of me and I would feel that I am satisfied because the doctor would take care of me and address my concern, I would tell him what pain I am feeling and he would be patient with me.			I feel like giving her her right, to be comfortable with healthcare providers and be comfortable with her. The right I am talking about is that if she asks a question, they explain to you that there is no problem and they say, be patient, we will help you in this way. doctors respect mothers in their illness and listen to their wishes.	Another thing I can add is that a child should be taught to respect others and to live with all people in a harmony.		The best thing which can be done is to build schools nearby so that the children we are giving birth attend school so they will later take care of mothers. And to improve the hospitals, that what I am thinking. Build more hospitals so that everyone can get care if problem arises. .
22 : Participant 29			personally, when I tell someone that I am feeling like that and he come to care for me, It makes me happy.			First, it makes me relax, secondly, it gives us peace and behavior as they requested us and it gives us hope, and I feel I am cared for.	I‘ve appreciated the way this hospital cared for me, from the previous hospital I gave birth in I have seen a wide difference, I’ve got all services; I’ve not faced any problem except those small rooms.	they delivered, talking to me, and the third is how they explained to me things related to giving birth, and taking care of the child First of all, during labor, the doctor didn’t leave me alone, second during labor when I screamed and I got support	I was surprised by labor on the road, I come without a transfer letter I didn’t think it is a hospital, If you are in labor you are like a child, I just entered like that; they welcomed me, they didn’t turn me away. After giving birth, that’s when they told me to search for a transfer letter from the health center, I can not afford to pay privately, That thing satisfied me that they comforted me,…			First of all, I pray, you can not take it away from me. When you are in labor, even though God has appointed us to help us, When I am at the hospital I have to pray for myself, I can’t stay idle.		I was surprised by labor on the road, I come without a transfer letter I didn’t think it is a hospital, If you are in labor you are like a child, I just entered like that; they welcomed me, they didn’t turn me away. After giving birth, that’s when they told me to search for a transfer letter at the health center, I can not afford to pay privately, That thing satisfied me	that they comforted me, even though I kept suffering I called them and helped me with injections.	The other thing that made me feel respected, is that they cared for me regardless of how I was. They heard my suffering, and my requests, it’s not everywhere your concerns are addressed.	They injected me with a painkiller, whatever she did for me and I was satisfied.						I've been respected, since the healthcare provider, never exposed me in public, giving me a private room with curtains to ensure my privacy.	the healthcare provider never leaves the waiting room, If one goes to the other services, another comes in and checks for fetal heart rate, it’s every 30 minutes. And the way of checking fetal heart rate is different, that thing they use I like it there are enough healthcare providers. I saw one going out and the other going in. There was never a time we were alone, I left there without a time th…	I arrived and thought that is in Europe. I don’t have anything to suggest, they work on rooms and beds.	to respect the mother is to take care of her Firstly, if service providers comforts you, Secondly, they address your concern, thirdly, when the doctor tells you how to behave, it makes you feel good and the baby is born without any problems and you too. What makes me happy during labor or giving birth Is when I asked you and you reply to me, Is seeing me suffering and you comfort me, Is giving me…	Firstly, she comforts you, Secondly, they address your concern, thirdly, when the doctor tells you how to behave, it makes you feel good and the baby is born without any problems and you too. What makes me happy during labor or giving birth Is when I asked you and you reply to me, Is seeing me suffering and you comfort me, Is giving me orders and guidelines that I will follow for the betterment o…			to respect the mother is to take care of her	The first thing that can be done, is for patient to be with their companion, the second, the waiting room should be wide so two people would not sleep in the same bed if there is any other capacity, what can be done is to expand the rooms, and beds and each mother can go to her own bed. If the hall is wide, you can’t find us sleeping together, with no freedom They should warn these security offic…		the other thing that can be done between those people is to help each other. They should invest in training each other on customer care like what we were talking about security officers for receiving pregnant women	Personally, If the room would allow to have a birth companion , I could love her around what I said, first of all, the first thing is that the waiting room is small, secondly, the beds are few and they go to many mothers, so there is no way that one mother will sleep with the other. The labor process is not the same, the contractions are not the same, that’s when the problem may arise when one of…
23 : participant 3			The midwife was a man but he ensured my privacy and I am grateful to him because they assisted me well as the baby was respiring well, but they helped me and my baby. I'm still thankful for what they did for me and I'm really happy. what they did to me was worth it. The mifwife said to me " If you have a problem, tell the healthcare providers who are close to you, tell your companion, to tell us …	Well, the good thing they did was they ensured my non-disclosure. It's like when you are delivering and they deny anyone access to your intimacy apart from the healthcare who are helping you. The midwife was a man but he ensured my privacy and I am grateful to him because they assisted me well as the baby was having fetal distress but they helped me and my baby. I'm still thankful for what they d…	And maybe the midwife has faced the same problems or his colleague took care of him. the man who took care of me took care of me as if as a human being, as he knows that people are people. maybe they were trained		Midwife ensured my privacy. he is a man who assisted me, he didn’t disclose to me, he respected me as a mother even in the delivery room he ensured privacy, he gave me medicine with empathy, he was right on expected time that's why is say he cared me well as he delivered me a healthy baby even though he was weak and didn’t cry right away and be taken to incubators, nothing to worry he is alive. w…		so they gave me two small pills and finally delivered, Another service they did for me, the doctor said I'm going to help you with medicine and gave me an infusion, so I had a contraction while on infusions nothing else apart from that. I am still grateful for all of these as he was doing all of these for my baby and my life. They ensured my privacy. he is a man who assisted me, he didn’t disclos…																so they gave me two small pills and finally delivered, Another service they did for me, the doctor said I'm going to help you with medicine and gave me an infusion, so I had a contraction while on infusions nothing else apart from that. I am still grateful for all of these as he was doing all of these for my baby and my life. ensured my privacy. he is a man who assisted me, he didn’t disclose to …	even they took care of the mother well, helps the mother and gave her an advantage of strength no matter the situation or what pain she is in the mother only gets happy when she sees the baby But even if you lose the baby while have been taken care of, you say even though I lost her but he assist me well	even took care of the mother well, helps the mother and gave her an advantage of strength no matter the situation or what pain she is in the mother only gets happy when she sees the baby But even if you lose the baby while have been taken care of, you say even though I lost her but he assist me well				Health insurance has come so you shouldn’t be charged a lot for medicines while you have insurance Health insurance has come to reduce maternity and children's death. But they charge you whatever they want, if you have one thousand they ask for three if ten they ask for twenty but if there is a way of charging you for each product, it would be better rather than telling you to pay for the whole b…			Let's work together with the doctors. God has given them the ability to learn, people do have the same chance. Let them tell their mothers rightly, as the doctor who assisted me, said rightly. Another cooperation would be for the mothers to love them, they should treat them well, and tell them well, and if there is a problem, they talk to them and tell them the way to behave doctors should consid…	doctors should consider your economic status and give inexpensive medications that may still cure you
24 : Participant 30			what makes me happy is that that doctor told me that I will help you to give birth well. I didn’t have surgery, she helped me to have a good birth. It made me happy. My abdomen was huge, all were afraid to come and check. ” And finally, one midwife arrived delivered me and I praised God. the midwife said come and I check, I was delivering others and she checked on me, that made me happy. here I w…	They helped me until I gave birth	God helped that midwife and felt that she wanted to give good care to people Since It's their responsibility, they should respect the mother they weren’t sad, they were happy because I gave birth. .	I came here for a caesarian section appointment, but because I had never undergone any surgery, one doctor told me that you have a chance to give birth without surgery and I said that I am blessed.	one midwife heard me crying and said “let me see, i should deliver her too, and told them I will surprise you and deliver her, that’s when she took me.	I ‘ve been well cared for, I gave birth to a healthy child,while I’ve come tired with a risk of being operated but they helped me and I gave birth to a healthy baby without surgery.They also gave me a great service of caring him, and an injection for infection protection. I didn’t experience any harassment Delivering without saying bad things to me, I gave birth to a healthy child, I think that's…	I had a big baby in my womb, the midwife said that she can help without undergoing an operation, she said “let’s me try” she told others. They laughed at her and said “go and help yourself, It’s up to you, She was telling me to be patient, you are having a baby, God is helping us, he was not saying anything bad to me the midwife told me not to worry, we will stay together, and she immediately sta…				She was telling me to be patient, you are having a baby, God is helping us, he was not saying anything bad to me the midwife told me not to worry, we will stay together, and she immediately started preparing the equipment. She immediately arranged them and told me, "Don't worry, I'll deliver you, and I immediately believed her."								She checked on me and said, "You're going to give birth, be patient, she told me how to breath, and after like 15 minutes, when she told me to push, I was lying on my left side."	she explained it to me what they were going to do for my child	For me, the thing that makes me happy is not listening to the voices of many people, staying in a private room	I had a big baby in my womb, the midwife said that she can help without undergoing an operation, she said “let’s me try” she told others. They laughed at her and said “go and help yourself, It’s up to you,		to respect a mother it's to value her, prevent her from getting depression You come thinking that you may get a chance and find a bed to sleep alone only to find you are sleeping two on a bed together with your babies and you wish to go home before you even recover.		I come thinking that you may get a chance and find a bed to sleep alone only to find I am sleeping two on a bed together with our babies and I wish to go home before you even recover.		to respect a mother it's to value her, prevent her from getting depression	the doctor should do happily, and you don’t stress her too. if the patients were few in the room,You tell the doctor, check on me, and she checks on you ; If she is writing she'll come back and write Increasing the number of healthcare providers who have a good heart.	mothers should respect health care providers too, because she is helping us For us mothers, we should have a few children. You know, mothers we always give birth, and you find that it's stresful, and we have to plan for family	to respect them they should respect them. I have found that they can respect them but the tiredness for a lot of mothers in a crowded area is a hindrance. I think the only thing that can be done is to build big houses. That is suitable for hospitals. If it is a referral hospital, they say if it is a VIP, it will be big, they will build large rooms and for patients to be free. Leaders of health ca…		I wish not being checked by a different person, I feel that I should be with one doctor. That's what I would like the doctor should have few patients that he can take care of, not all to overcrowd her. if the patients were few in the room,You tell the doctor, check on me, and she checks on you ; If she is writing she'll come back and write. If you are overcrowded in the room, the doctor could hea…
25 : participant 4			they gave me a diaper for my baby	I feel that everything has been good for me. What made me happy is that I had a healthy baby. As they have already given me my baby with no problem, I thought that was the joy that had come! They really cared about my baby.	The reason I liked that they didn’t expose us. mother should be respected! We are respected Because we are the ones who produce people, nine months is a long time while pregnant. Isn't that great? Therefore, the way we respect them, they should respect us. it's because they saw me in bad condition. So they saw that I was pregnant and weak, and they treated me like a mother who is in labor.		\		They gave me good service, I came and they welcomed me and it was good. they took me to the maternity ward, on the labor they told me that they will perform a cesarian section but, luckily it was fine I feel that everything has been good for me. I saw no problem, they treated me like they did to others. I feel they helped me they did well no problem. I feel absolutely no problem They really cared…																They gave me good service, I came and they welcomed me and it was good. they took me to the maternity ward, on the labor they told me that they will perform a cesarian section but, luckily it was fine I feel that everything has been good for me. I saw no problem, they treated me like they did to others. I feel they helped me they did well no problem. I feel absolutely no problem They really cared…	What I wish is that I knew when I gave birth that they gave me painkillers I perceive the respect the first is that they don't show you off among your colleagues and take you in a private place, the second is that they give you good service and feel happy without any problem, but the most important is if you give birth, you fell as you can even offer a cow. what would make me happy is if I got mo…	what would make me happy is if I got money to pay for the hospital and go home without any problems. I don't think anything else would be more satisfying, when you gave birth, you feel happy.	What I wish is that I knew when I gave birth that they gave me painkillers we go there to the hospital, they help us, maybe they bring us food, they give us a good welcome, we sit and eat and feel the peace coming eeeh that's what I feel. I feel like that's what I'm thinking in my head Listen, it's not the first time I give birth at this hospital, for the first time I've given birth, i went back …	I perceive the respect the first is that they don't show you off among your colleagues and take you in a private place, the second is that they give you good service and feel happy without any problem, but the most important is if you give birth, you fell as you can even offer a cow.		What should be done... is that between doctors and mothers, we must behave well, and plan the pregnancy, and treat the children well, we don't have to give birth to many children. I feel that's the way it is The thing that can be done is that they will help people and let them go home and write them the money and sign them and then bring let people pay in instalments To avoid retaining mothers in…			It's that they don't disrespect us, they should respect us as mothers who came to give birth, they shouldn't expose us in public.
26 : participant 5			I was not exposed...you know it is in a closed room, no one else is allowed to enter, except the surgeon and his assistants, who are standing there... there is no problem, the people in that room are the people who are doing the surgery, who are taking care of you, no one else is allowed to step in, and that's what happened.	I was happy that the senior doctor, who would operate on me wasn't there, then they didn't decide to operate on me but they asked me to be patient for a few minutes, they waited for him to come because he is an expert, they told me that the doctor is coming, let's call him as soon as possible, he will come. We can't do it without him, you can understand they avoided doing what they don't know, th…	Since while I've been delivering at this health facility, since 2008, I delivered all my children here, I feel like there is no other place to go but this one, I feel like I don't go to district hospital, anywhere...but here in this facility I think it health care providers treated me well due to what they have learned or training they had. because healthcare providers are the ones who have these…	it makes me very happy when I see a health care provider I saw when I delivered here in years back 2008, 2007, I come back here again and I find that he is still around, it makes me very happy because I think he has experience			they really took care of me, they examined me carefully, spoke to me well, talked to me, and there were many of them. like four asking me how I feel.																they really took care of me, they examined me carefully, spoke to me well, talked to me, and there were many of them. like four asking me how I feel.	I and my husband, the only thing they can help me with and make me feel that they care about me is to receive me well and don't say bad things I know that they are young graduates who are going to learn from me, but If I came and meet a senior, I feel happy	I know that they are young graduates who are going to learn from me, but If I came and meet a senior, I feel happy		I and my husband, the only thing they can help me with and make me feel that they care about me is to receive me well and don't say bad things		I am happy to see the staff in 2008, or 2007 when I gave birth to a child, that child is now turning 13 or 14 years old, and when I would come back the doctor is still at work, it is very interesting, you understand that this facility has a plan, and uses experienced staffs. when giving birth, the first thing is to ensure her privacy and a clean place. The mother just needs a place with all neces…			it will not be a good idea for HCP to come and throw an insult, telling mother about things that you screaming like a child. HCP have to come and comfort her, monitor labor, and let her feel free in doing what she is doing.
27 : Participant 6			They didn't expose me because they have curtains that they put on and treat you. Listen,They talked to me well, they never said anything bad to me. Because the first thing I was worried about was I don't have money to pay for these incubators. I don't even have someone to help me but I am thankful for the doctor.	The best thing Is that they brought me my baby and directly took him to the oxygen. they didn't do anything wrong to me, everything is good. didn't pay yet for medicines, the doctors kept coming asking me how I feel. They treated me and I am fine now.	I think it's their responsibility. :It's just ensuring human rights. They are trained on how to care for mothers to be kind with them	It's because I didn't have an adverse effect I would like to thank the hospital and the doctors is that in this pregnancy they cared for me So I was really satisfied with the services. I will not mention his name, the doctor asked me what is really bothering you? And I said look I have other childrenI don't live with their dad, with this one also I don’t live with his dad. How am I going to pay f…	they respected me a lot because they never disregarded me. And also to not be rude to me.		they took care of me and didn't ask me for money to pay me, because I didn't have any at that moment and they did their job. It's because They took care of my baby and treated him. thank God they operated on me. they took care of me I saw that they took care of my baby and there was no problem, they never harmed him																they took care of me and didn't ask me for money to pay me, because I didn't have any at that moment and they did their job. It's becauseThey took care of my baby and treated him. thank God they operated on me. they took care of me I saw that they took care of my baby and there was no problem, they never harmed him	When I came to the hospitals I was expecting to be taken care of So like taking me to ultrasound, they did it. They did it like three times, and you can see they were taking care of me I think to respect a mother is that when a mother calls you to check up on the labor progress you should come It's treating me and I recover. I feel like I need somewhere to stay with on bedside and take care of me…	It's treating me and I recover. I feel like I need somewhere to stay with on bedside and take care of me.	When I came to the hospitals I was expecting to be taken care of So like taking me to ultrasound, they did it. They did it like three times, and you can see they were taking care of me	I consider HCP respected to me when they give me good service.	I think to respect a mother is that when a mother calls you to check up on the labor progress you should come respect is somehow different one healthcare provider may come and be polite with you respecting a mother is ensuring her human rights. Just as I told you, respecting mother is to listen to her problems and treat her well.	The other thing is that if you are going to Check up you should ensure her privacy like when she's in the public You take her in private room. It is to increase the number of clinical rooms. They just have to teach healthcare providers. They should teach healthcare providers to treat mothers well			: Yeah if there is a medical doctor, let's train them that if you're caring for a mother maybe if she needs a service from youYes be kind for her. It's like what I said about not saying bad things, Because when someone is in labor and requests you for some services and you are rude to her She will think you are not really caringAs she said it in a real pain. And she said that you were treating he…
28 : Participant 7			What I am most happy about is that I asked them for a c-section, told me it doesn’t need and gave birth well. you would be in pain and health care providers comes to comfort and says "relax". Hearing that makes you happy even if you don't have a smile or whatever, you feel satisfied. They did all the examinations in ultrasound showing me, they didn’t hide anything from me, that made me happy. Wha…	I was cared for without money, and paid later on discharge. I was taken care of, all the services they gave me were good.	I think maybe it's the humanity involved, they treat the humanity	I was satisfied because where I thought it was impossible, they did it well They meet my expectations. they don't say that you are rich or you are poor, they all pay attention to the same level. The reason I was happy was that they didn’t look at me like a poor person. I was satisfied because where I thought it was impossible, they did it well They meet my expectations. they don't say that you ar…	they also took care of my baby they didn't expose me in public, they would ensure my privacy, and they would seek your consent for everything they did to you. They took care of me before I left the delivery room , and my baby was brought me clean with all care provided The other thing that made me feel respected is the way they always take me there on the bed, they don't take me as they want, Tha…		I was satisfied by the care I am satisfied with all they did. They respected me because they wouldn’t do anything without explaining. they treated me well and took care of me I thank HCP the way they helped me. I was happy ; keep it up. All the guys we met, men and women, took care of me and I felt satisfied.																I was satisfied by the care I am satisfied with all they did. They respected me because they wouldn’t do anything without explaining. they treated me well and took care of me I thank HCP the way they helped me. I was happy ; keep it up. All the guys we met, men and women, took care of me and I felt satisfied.	they wouldn’t expose you in public during check-up or while giving birth. They would ensure your privacy by elevating curtains I used to think that maybe only people who come to this hospital have a high social status and are the one to be treated well, but When I arrived here I found that they treat everyone equally. I was thinking maybe for the things they have to do for me, that i needed to pa…	I can feel happy if they don't insult you or use other words, caring for you with a kind heart. While in labor, they shall comfort, monitor and you feel satisfied. Something that can make happy to woman in labour is when they check you up and tell you everything going on with your baby, labor progress and if necessary decide on operation. comfort you, that would be good for me.	I used to think that maybe only people who come to this hospital have a high social status and are the one to be treated well, but When I arrived here I found that they treat everyone equally. I was thinking maybe for the things they have to do for me, that i needed to pay money first, but I found out that this is not the case they treat you and you pay on up on discharge. There are some who say …	they wouldn’t expose you in public during check-up or while giving birth. They would ensure your privacy by elevating curtains the other is that you negotiate with them, inform you on everything they do and seek your consent for everything, no one is forcing you to do something. I take respect as when the healthcare provider asks how you're doing, if your baby is doing well; they just treats you …		To build the relationship between mothers and healthcare providers, they should share ideas. Don’t ignore someone’s opinion because of his low social status.I think that may improve it. What should be done for RMC best practices, the health care providers should tell to the mothers the labor progress, how they have to behave for the baby to be born alive. We would be grateful for that.			They would first seek your consent, They would explain what they are going to do and after that tell you the status of the baby, , the progress of the labor, expected time of delivery, and they would explain everything to you.	They would first seek your consent, They would explain what they are going to do and after that tell you the status of the baby, , the progress of the labor, expected time of delivery, and they would explain everything to you.
29 : Participant 8		they gave me excellent service. I have never been mistreated, The healthcare providers were caring They were nice to me, he explained to me all the services.	Also, they assisted me well and give all care, the baby is alive. I am glad that my baby is alive. my baby is alive and I am very happy. They did well and made me happy I appreciated everything	When I arrived, they cared for me with good service; and I got a healthy baby. I was happy to hear that my baby is alive, I was in disbelief, they helped me and the baby, and everything went well. the most important is that my baby is alive. they cared for me respectfully When I arrived, they cared for me with good service; and I got a healthy baby. I was happy to hear that my baby is alive, I wa…		The reason why I feel happy is that I was afraid that I will not give birth to a healthy baby. I felt weak and my breath was low, so finally the midwives helped me and kept close to me and I gave birth to a healthy baby. The reason is the value they gave me The reason is the value they gave me The reason why I feel happy is that I was afraid that I will not give birth to a healthy baby. I felt we…	They took care of me and gave me all the help I could get		The healthcare provider stayed close to me, and took care of me. Health care provider took care of me by putting skin to skin with my baby, and later assisted me to take him out. Health care providers helped me in the whole process of giving birth and did not go far and kept me close. They were very polite and did not expose me in public to everyone seeing it. We were only two in the room and del…		They allowed my birth companion to bring the baby’s clothes.	I gave birth laying in the bed and felt satisfied. No one stopped me to eat		They helped me well without treating me badly and giving me bad service, they treated me well. they were caring for me just as well as others and I could see giving them good service. Any time I needed a doctor he came				I like that they taught me how to control myself so that I don't have to keep yelling at the baby, which may cause stop breathing, the baby may experience distress, or I will face a problem. The other thing was to tell me how to behave, behave well. I was told to drink, Nothing about eating. they taught me about breastfeeding They taught me that I should hold him carefully and give him the breast					They were very polite and did not expose me in public to everyone seeing it. We were only two in the room and delivered me, she did all her best to help me. She treated me well and ensured my privacy so people didn't keep seeing it.	The healthcare provider stayed close to me, and took care of me. Health care provider took care of me by putting skin to skin with my baby, and later assisted me to take him out. Health care providers helped me in the whole process of giving birth and did not go far and kept me close. After delivery, she kept caring for me well and was able to suture me well. she cared for me and kept comforting …		All I could think about was going to the hospital so that God would help me and I would give birth without any complication, and I would pray to God that all my nine months would not end in vain. I would think by chance they would not abandon me I was thinking that I am going to have a baby and I believe it, give myself hope. I feel that by respecting a mother you may be close to her, don’t stay …	It's a good service they gave me, that's what I should be thinking, it's a good service they give me. when I am in labor and giving birth. I just want someone to help me and take care of me so that I can end up giving birth to a healthy baby. To spend most of his time together with you, monitoring you and your baby It's a good service they gave me, that's what I should be thinking, it's a good se…	All I could think about was going to the hospital so that God would help me and I would give birth without any complication, and I would pray to God that all my nine months would not end in vain. I would think by chance they would not abandon me I was thinking that I am going to have a baby and I believe it, give myself hope.	To respect mother is not to put them in public. If the mother is in pain, don’t be rude to her.	I feel that by respecting a mother you may be close to her, don’t stay away or ignore her. To respect a mother, is just not expose her in public while she is giving birth value her so that everyone does not go out of their way to see her, and you would value her, that's what I understand.	So healthcare providers should not be distracted. They should do their job to take care of people. Don't ignore people. you went into your business, and there is someone you should be helping			They would explain anything for the service they needed to provide For healthcare providers, they should not answer the phone while they are taking care of a mother who is suffering, and who may face a problem. In my community I will talk good on health care providers because my baby and I are alive Those things of money would come later, they wouldn’t care if I have them The need for money would…	Those things of money would come later, they wouldn’t care if I have them The need for money would come later and they would help the mother first.
30 : Participant 9		They did all the best they could to assist me I also enjoyed most of the things they did for me. healthcare provider came to converse with us. they have really assisted me	they monitored me and comforted me, and told me that in the few moments you are giving birth, I felt happy. There are doctors that I am grateful for because they brought me a healthy baby, full-term baby.	They brought me a healthy baby	Maybe because I was young they helped me I was in pain, they were saying, let us help him Maybe because I was young they helped me I was in pain, they were saying, let us help him Maybe because I was young they helped me				then decided to perform a cesarean section. They gave me anesthesia and performed what they needed to do and a few minutes later I saw a baby. in monitoring, they explained to me: They examined me and said do some walk and sports to stimulate contractions They didn't explain to me the care provided to my newborn They allowed me to walk , they let me walk but they told me where I should not cross,…		then decided to perform a cesarean section. They gave me anesthesia and performed what they needed to do and a few minutes later I saw a baby. .	They allowed me to walk , they let me walk but they told me where I should not cross, and I would give birth there and cause trouble.						in monitoring, they explained to me: They examined me and said do some walk and sports to stimulate contractions They didn't explain to me the care provided to my newborn					They didn't put me in public, they put curtains to cover the people on the other beds so they couldn't see me.		Arriving here they told me that I didn’t have strong contractions, however they were out of stock for such kind of medicine that increase contractions, and waited for 2 days then decided to perform a cesarean section.	I was thinking was that I was going to have a baby. I would be happy with an giving birth vaginally, because the first caesarian section is painful. I take a respect like when they were examining you , they did everything possible, and you found the place of the examination was prepared for you, that is a respect. There, they would expose you to people passing around.	I would be happy with an giving birth vaginally, because the first caesarian section is painful.	I was thinking was that I was going to have a baby.		I take a respect like when they were examining you , they did everything possible, and you found the place of the examination was prepared for you, that is a respect. There, they would expose you to people passing around.	What I would like to add is that the healthcare providers should take care of the mothers without being rude to them. They explain to them what is wrong, and they don't harass them.			a healthcare provider should come and teach us that giving birth is not playing, it is about being careful not to yell, and give us some advice. When you hear a contraction you would be calm or maybe they take you in the delivery room without screaming. They should allow my birth companion to stay all the time with me The healthcare providers should teach mothers about their baby, tell us what we…
